# Supplementary material for: Microencapsulation of Phenolic Extracts from Verbascum sinaiticum Leaf Using Maltodextrin and Gum Arabic: Physicochemical Properties, Encapsulation Efficiency, and Storage Stability
Source: Molecules. 2026 Jan 29;31(3):471. doi: 10.3390/molecules31030471 (PMC12899088; doi:10.3390/molecules31030471)
Supplement: Supplementary file 1 [file molecules-31-00471-s001.zip]

Archive with 1 entries (1 files):
- molecules-4088088-supplementary.pdf
